# Supplementary material for: Osteocytic Connexin Hemichannels Modulate Oxidative Bone Microenvironment and Breast Cancer Growth
Source: Cancers (Basel). 2021 Dec 17;13(24):6343. doi: 10.3390/cancers13246343 (PMC8699531; doi:10.3390/cancers13246343)
Supplement: Supplementary file 1 [file cancers-13-06343-s001.zip]

Archive with 1 entries (1 files):
- cancers-1482699-supplementary.pdf
